# Supplementary material for: NORAD orchestrates endometrial cancer progression by sequestering FUBP1 nuclear localization to promote cell apoptosis
Source: Cell Death Dis. 2020 Jun 18;11(6):473. doi: 10.1038/s41419-020-2674-y (PMC7303217; doi:10.1038/s41419-020-2674-y)
Supplement: Supplementary file 7 — Supplementary Information [file 41419_2020_2674_MOESM7_ESM.xlsx]

## Sheet: Table S1
Supplementary table S1. Clinical characteristics of EC patients.
Patient ID	Age	Histologic type	FIGO stage	Grade	ER	Lymph node	Myometrial invasion
1	54	Endometrioid	Ia	Ⅰ	ER（+++）	0	<1/2
2	53	Endometrioid	Ia	Ⅰ	ER（+）	0	<1/2
3	45	Endometrioid	Ia	Ⅰ		0	<1/2
4	67	Endometrioid	Ia	Ⅰ	ER（+++）	0	<1/2
5	68	Non-endometrioid	Ia		ER（+）	0	<1/2
6	74	Endometrioid	II	Ⅰ	ER（+++）	0	≥1/2
7	56	Endometrioid	Ia	Ⅱ	ER（+++）	0	<1/2
8	64	Non-endometrioid	IIIC2		ER（+）	1	≥1/2
9	62	Endometrioid	IIIC2	Ⅲ	ER（+++）	3	≥1/2
10	58	Endometrioid	Ib	Ⅲ	ER（+）	0	≥1/2
11	55	Endometrioid	Ia	Ⅰ	ER（+++）	0	<1/2
12	59	Endometrioid	Ib	Ⅰ	ER（+++）	0	<1/2
13	62	Endometrioid	II	Ⅰ	ER（+++）	0	≥1/2
14	50	Non-endometrioid	IIIC2		ER（+）	3	≥1/2
15	70	Endometrioid	Ia	Ⅰ	ER（++）	0	<1/2
16	59	Endometrioid	Ia	Ⅰ	ER（++）	0	<1/2
17	52	Endometrioid	Ia	Ⅰ	ER（+++）	0	<1/2
18	47	Non-endometrioid	Ia		ER（++）	0	<1/2
19	54	Endometrioid	Ia	Ⅰ	ER（+++）	0	<1/2
20	55	Endometrioid	Ⅱ	Ⅰ	ER（+++）	0	<1/2
21	50	Endometrioid	Ia	Ⅱ	ER（+）	0	<1/2
22	66	Endometrioid	Ⅳ	Ⅲ	ER（+）	0	≥1/2
23	62	Non-endometrioid	IIIc			2	≥1/2
24	63	Non-endometrioid	Ia		ER（-）	0	<1/2
25	58	Endometrioid	IIIb	Ⅰ	ER（+++）	0	≥1/2
26	61	Endometrioid	Ia	Ⅰ	ER（+）	0	<1/2
27	45	Endometrioid	Ia	Ⅰ	ER（+++）	0	<1/2
28	52	Endometrioid	Ia	Ⅰ	ER（++）	0	<1/2
29	63	Endometrioid	Ia	Ⅰ	ER（++）	0	<1/2
30	62	Endometrioid	Ia	Ⅰ	ER（++）	0	<1/2
31	59	Endometrioid	IIIc	Ⅰ	ER（++）	1	≥1/2
32	62	Endometrioid	Ib	Ⅰ	ER（+++）	0	≥1/2
33	62	Endometrioid	Ia	Ⅰ	ER（+++）	0	<1/2
34	39	Endometrioid	II	Ⅰ	ER（++）	0	<1/2
35	69	Endometrioid	Ia	Ⅱ	ER（++）	0	<1/2
36	69	Non-endometrioid	Ia		ER（+）	0	<1/2
37	48	Endometrioid	Ia	Ⅰ	ER（+）	0	<1/2
38	58	Endometrioid	Ia	Ⅱ	ER（++）	0	<1/2
39	47	Endometrioid	IIIc	Ⅲ	ER（-）	0	<1/2
40	68	Endometrioid	Ib	Ⅰ	ER（++）	0	≥1/2
41	56	Endometrioid	Ia	Ⅱ	ER（+++）	0	<1/2
42	62	Endometrioid	IIIa		ER（+）	0
43	55	Endometrioid	II	Ⅰ	ER（+）	0	<1/2
44	57	Endometrioid	Ia	Ⅰ	ER（+）	0	<1/2
45	49	Endometrioid	Ia	Ⅰ	ER（+++）	0	<1/2
46	45	Endometrioid	Ia	Ⅰ	ER(++)	0	<1/2
47	70	Non-endometrioid	Ib		ER（-）	0	<1/2
48	71	Endometrioid	Ib	Ⅰ	ER（+++）	0	<1/2
49	58	Endometrioid	Ia	Ⅰ	ER（+++）	0	<1/2
50	46	Endometrioid	Ia	Ⅰ	ER（+++）	0	<1/2
51	64	Endometrioid	Ib	Ⅲ	ER（++）	0	<1/2
52	62	Endometrioid	Ib	Ⅰ	ER（+++）	0	<1/2
53	56	Endometrioid	IIIc	Ⅰ	ER（+）	2	<1/2
54	57	Endometrioid	II	Ⅰ	ER（++）	0	<1/2
55	66	Endometrioid	Ib	Ⅱ	ER（+++）	0	<1/2
56	61	Endometrioid	II	Ⅰ	ER（+++）	0	<1/2

## Sheet: Table S2-3
Supplementary table S2. Sequences of primers used for qRT-PCR in this study.
GAPDH	forward (5'-3')	CTGGGCTACACTGAGCACC
	reverse (5'-3')	AAGTGGTCGTTGAGGGCAATG
BIK	forward (5'-3')	AGATGGACGTGAGCCTCAGG
	reverse (5'-3')	CTGATGTCCTCAGTCTGGTCGTAG
TRAIL	forward (5'-3')	ACCAACGAGCTGAAGCAGAT
	reverse (5'-3')	CAAGTGCAAGTTGCTCAGGA
TNFA	forward (5'-3')	CTCCTCACCCACACCATCAGCCGCA
	reverse (5'-3')	ATAGATGGGCTCATACCAGGGC
NOXA	forward (5'-3')	TCACCGTGTGTAGTTGGCAT
	reverse (5'-3')	TTCCATCTTCCGTTTCCAAG
NORAD	forward (5'-3')	CCTCTGGGAAGATTTACTGGC
	reverse (5'-3')	TTATCATACGTCGGCAACCTC
SNHG1	forward (5'-3')	GCCAGCACCTTCTCTCTAAAGC
	reverse (5'-3')	GTCCTCCAAGACAGATTCCATTTT
NORAD-1	forward (5'-3')	TGACCACTCTGTCGCCATTG
	reverse (5'-3')	TCTCTCTTCCGACAGCAAAG
NORAD-2	forward (5'-3')	GAAGCGATACGTCCACGTTT
	reverse (5'-3')	ATCAGGCACTTCAGAACATC
NORAD-3	forward (5'-3')	AGTGCTGTGTATGTGGTGGA
	reverse (5'-3')	GCACGTGTCACTTAGAGCTG
NORAD-4	forward (5'-3')	GGGAAGGGCTCTTTGCTAGT
	reverse (5'-3')	CACTGCTCAGAGGTGGCTTA
18S	forward (5'-3')	TGAGAAACGGCTACCACATC
	reverse (5'-3')	TTACAGGGCCTCGAAAGAGT
FUBP1	forward (5'-3')	TAGCAAGGCAGGATTAGTC
	reverse (5'-3')	CACGAATTAACTCTAACACCAT
Cyclin B	forward (5'-3')	GACAACTTGAGGAAGAGCAAGC
	reverse (5'-3')	ATGGTCTCCTGCAACAACCT
Rb	forward (5'-3')	TTGGATCACAGCGATACAAACTT
	reverse (5'-3')	AGCGCACGCCAATAAAGACAT
Cyclin E	forward (5'-3')	ACTCAACGTGCAAGCCTCG
	reverse (5'-3')	GCTCAAGAAAGTGCTGATCCC
Cyclin A2	forward (5'-3')	CTGCTGCTATGCTGTTAGCC
	reverse (5'-3')	TGTTGGAGCAGCTAAGTCAAAA
Cyclin D1	forward (5'-3')	CAATGACCCCGCACGATTTC
	reverse (5'-3')	CATGGAGGGCGGATTGGAA
XIST	forward (5'-3')	CGGGTCTCTTCAAGGACATTTAGCC
	reverse (5'-3')	GCACCAATACAGAGGAATGGAGGG
Supplementary table S3. Sequences of primers used for ChIP-qPCR in this study.
BIK	forward (5'-3')	TACCAAGAGCTGGGCTGTT
	reverse (5'-3')	TGGGAGACAGACGTTGCAGT
NOXA	forward (5'-3')	GATCTGCCAAAGAGTTTATGG
	reverse (5'-3')	TGGTCATGTGACTCACACTG
TRAIL	forward (5'-3')	AAAGGTTCTCAGCCGGGTAT
	reverse (5'-3')	AATCTCAGCTCACTGCAACC
TNFA	forward (5'-3')	GGAACTCAGTTGTTCAGTGC
	reverse (5'-3')	AGAGTAGGCTTTCCCAGAGA

## Sheet: Table S4-5
Supplementary table S4: Sequences of primers used for plasmid construction in this study.
pMS2-NORAD-1	forward (5'-3')	CACAGAAGCTTAGTTCCGGTCCGGCAGAGAT
	reverse (5'-3')	CACAGGAATTCTTCTATTAAAAGGTTGGGGTGGAG
pMS2-NORAD-2	forward (5'-3')	CACAGGAATTCCCACCCTCTGGGAAGATTTACTG
	reverse (5'-3')	CACAGGAATTCAACAGGTGATTTGGCCATTCCCC
pMS2-NORAD-3	forward (5'-3')	ATATCCATCACACTGGCGGCCGCTCGAGTGGCCAAATCACCTGTTGAGTA
	reverse (5'-3')	ACTATAGAATAGGGCCCTCTAGAGCACAAATATCAAAATGGGTA
pMS2-NORAD-4	forward (5'-3')	CACAGGCGGCCGCCAGTACCCATTTTGATATTTGTGC
	reverse (5'-3')	CACAGGCGGCCGCAATTGAAAAACACAAGCAAAGAAC
pLKO.1-sh-FUBP1-1	forward (5'-3')	CCGGGGAGGAGTTAACGACGCTTTCCTCGAGGAAAGCGTCGTTAACTCCTCCTTTTTG
	reverse (5'-3')	AATTCAAAAAGGAGGAGTTAACGACGCTTTCCTCGAGGAAAGCGTCGTTAACTCCTCC
pLKO.1-sh-FUBP1-2	forward (5'-3')	CCGGGCAGGGACATCACTGAATTCACTCGAGTGAATTCAGTGATGTCCCTGCTTTTTG
	reverse (5'-3')	AATTCAAAAAGCAGGGACATCACTGAATTCACTCGAGTGAATTCAGTGATGTCCCTGC
pcDNA3.1-Flag-FUBP1	forward (5'-3')	CTTTTTTGTTAGACAGGATCCATGGATTACAAGGATGACGACGATAAGGCAGACTATT
	reverse (5'-3')	GATAAGCTTGATATCGAATTCTTATTGGCCCTGAGGTGCTGGA
pcDNA3.1-FUBP1	forward (5'-3')	CTTTTTTGTTAGACAGGATCCATGGCAGACTATTCAACAGTGCCT
	reverse (5'-3')	GATAAGCTTGATATCGAATTCTTATTGGCCCTGAGGTGCTGGA
pcDNA3.1-FUBP1 CD	forward (5'-3')	CACAGGGATCCGTAATGACAGAAGAATACAAAGTTCC
	reverse (5'-3')	CACAGGAATTCCTTTTCTTCTATGAGTTGCCGAGC
pLKO.1-sh-NORAD-1	forward (5'-3')	CCGGGCCGACGTATGATAAAATAGACTCGAGTCTATTTTATCATACGTCGGCTTTTTG
	reverse (5'-3')	AATTCAAAAAGCCGACGTATGATAAAATAGACTCGAGTCTATTTTATCATACGTCGGC
pLKO.1-sh-NORAD-2	forward (5'-3')	CCGGGGAAGGCCTGTGTATATAACTCGAGTTATATACACAGGCCTTCCTTTTTG
	reverse (5'-3')	AATTCAAAAAGGAAGGCCTGTGTATATAACTCGAGTTATATACACAGGCCTTCC
Supplementary table S5: Sequences of primers used for bisulfite sequencing in this study.
Primer 1	forward (5'-3')	TAAATAAAGGAATTTAGAGGTTGGG
	reverse (5'-3')	CACCTCCCAAATTAAAATAATTCTC
Primer 2	forward (5'-3')	TAAATAAAGGAATTTAGAGGTTGGG
	reverse (5'-3')	CACCTCCCAAATTAAAATAATTCTC
